# Supplementary material for: The Clinical Impact of Time-restricted Eating on Cancer: A Systematic Review
Source: Nutr Rev. 2024 Aug 30;83(7):e1660–76. doi: 10.1093/nutrit/nuae105 (PMC12166167; doi:10.1093/nutrit/nuae105)
Supplement: nuae105_Supplementary_Data [file nuae105_supplementary_data.zip]

Archive with 4 entries (3 files):
- nuae105_Supplementary_Data/
- nuae105_Supplementary_Data/Nutrition Reviews_Supplemental Information_July 4 2024.docx
- nuae105_Supplementary_Data/PRISMA_2020_checklist_Stringer_May 13 2024.docx
- nuae105_Supplementary_Data/PRISMA_abstract_checklist_Feb 28 2024.pdf
